# Supplementary material for: Ohmic Contact Resistance in Wide-Bandgap and Ultrawide-Bandgap Power Semiconductors: From Fundamental Physics to Interface Engineering
Source: Materials (Basel). 2026 Apr 2;19(7):1424. doi: 10.3390/ma19071424 (PMC13074107; doi:10.3390/ma19071424)
Supplement: Supplementary file 1 [file materials-19-01424-s001.zip]

Archive with 1 entries (1 files):
- materials-4189066-supplementary.pdf
